# Supplementary material for: Mutation update for the ACTN2 gene
Source: Hum Mutat. 2022 Sep 27;43(12):1745–56. doi: 10.1002/humu.24470 (PMC10087778; doi:10.1002/humu.24470)
Supplement: Supplementary file 1 — Supporting information. [file HUMU-43-1745-s002.xlsx]

## Sheet: Sheet2
	Supplementary Table 1 - Heterozygous ACTN2 variants identified in re-sequencing projects
	Author	Year	PMID	Title	Methods	Variant (NM_001103.3)	Type of variant	Effect on protein	# of Index patients	Varsome prediction	Varsome verdict	Other genes with variants	Significance according to authors	Phenotype	Notes
	Mohapatra et al.	2003	14567970	Mutations in the muscle LIM protein and alpha-actinin-2 genes in dilated cardiomyopathy and endocardial fibroelastosis	Case report	c.26A>G	missense	p.Gln9Arg	1	BS1 strong, BS2 strong, BP4 supp	B		LP	DCM
						c.1810A>G	missense	p.Met604Val	1	BA1 stand alone, BP6 very strong, BP supp	B		LB	DCM
	Theis et al.	2006	17097056	Echocardiographic-determined septal morphology in Z-disc hypertrophic cardiomyopathy	Mutational analysis of five genes encoding cardiomyopathy-associated Z-disc protein	c.1484C>T	missense	p.Thr495Met	1	BS1 strong, BS2 strong, BP4 supp, PP5 supp	B		LP	HCM
						c.2276G>C	missense	p.Arg759Thr	1	PM2 strong, PP3 supp	VUS+		LP	HCM
						c.332G>T	missense	p.Gly111Val	1	PM2 strong, PP3 supp, PP5 supp, PS3 supp	LP		LP	HCM	Variant listed in Table 2
	Chiu et al.	2010	20022194	Mutations in alpha-actinin-2 cause hypertrophic cardiomyopathy: a genome-wide analysis	Linkage analysis and ACTN2 screening using high-resolution melt analysis	c.983G>A	missense	p.Arg328Gln	1	BS2 strong	B		B	HCM
						c.1484C>T	missense	p.Thr495Met	1	BS1 strong, BS2 strong, BP4 supp, PP5 supp	B		LP	HCM
						c.1748A>C	missense	p.Glu583Ala	1	BS2 strong, BP4 supp	LB		LP	HCM
						c.1930G>A	missense	p.Ala644Thr	1	BS1 strong, BS2 strong	B		B	HCM
	Zimmerman et al.	2010	20474083	A Novel Custom Resequencing Array for Dilated Cardiomyopathy	Sequencing analysis of 19 genes implicated in DCM	c.343G>A	missense	p.Val115Met	1	PM2 strong, PP3 supp	VUS+		LP	DCM
						c.2520del	deletion	p.Asp841Ilefs*60	1	PVS1 moderate, PM2 moderate	VUS+		LP	DCM
						c.2323C>T	missense	p.His775Tyr	1	BS1 strong, BS2 strong	B		LP	DCM
						c.2194G>A	missense	p.Ala732Thr	1	PP3 supp, BS2 strong	VUS		VUS	DCM	Same patient as p.Asp841fs
						c.762C>T	missense	p.His254His	1	BP6 strong, BS2 strong, BP4 supp, BP7 supp	B		B	DCM
	Gonzalez-Garay et al.	2013	24082139	Personalized Genomic Disease Risk of Volunteers	Exome sequencing	c.1046A>T	missense	p.Gln349Leu	1	PM2 strong, PP3 supp	VUS+		NA	DCM, pacemaker
						c.1484C>T	missense	p.Thr495Met	1	BS1 strong, BS2 strong, BP4 supp, PP5 supp	B		NA	Family history of HCM
	Pugh et al.	2014	24503780	The landscape of genetic variation in dilated cardiomyopathy as surveyed by clinical DNA sequencing	Sequencing analysis using gene panels of increasing size from 5 to 46 genes	c.18C>T	synonymous	p.Pro6Pro	2	BS1 strong, BS2 strong, BP4 supp, BP7 supp	B		LB	DCM
						c.26A>G	missense	p.Gln9Arg	1	BS1 strong, BS2 strong, BP4 supp	B	VCL	VUS	DCM
						c.48G>A	synonymous	p.Glu16Glu	1	BS1 strong, BS2 strong, BP4 supp, BP7 supp	B		LB	DCM
						c.93C>T	synonymous	p.Leu31Leu	1	BP4 supp, BP6 moderate, BP7 supp	LB		LB	DCM
						c.165C>T	synonymous	p.Ala55Ala	1	BS1 strong, BS2 strong, BP4 supp, BP6 strong, BP7 supp	B		LB	DCM
						c.186C>T	synonymous	p.Ile62Ile	1	BS1 strong, BS2 strong, BP4 supp, BP6 strong, BP7 supp	B		LB	DCM
						c.343G>A	missense	p.Val115Met	1	PM2 strong, PP3 supp	VUS+	LDB3	VUS	DCM	Same patient in Walsh et al.
						c.736A>G	missense	p.Met246Val	1	PM2 strong, PP3 supp	VUS+		VUS	DCM	Same patient in Walsh et al.
						c.762C>T	synonymous	p.His254His	1	BP6 strong, BS2 strong, BP4 supp, BP7 supp	B		LB	DCM
						c.877-6G>A	intronic		2	BS1 strong, BS2 strong, BP6 strong, BP4 supp	B		VUS	DCM	Same patient as p.Ile62Ile
						c.893G>A	missense	p.Arg298His	1	BS1 strong, BS2 strong	B		VUS	DCM
						c.1104G>A	synonymous	p.Val368Val	1	BP4 supp, BP7 supp	LB		LB	DCM
						c.1235C>T	missense	p.Thr412Met	2	BS1 strong, BS2 strong, BP4 supp	B	MYH7 in 1 patient	VUS	DCM
						c.1338G>A	synonymous	p.Ala446Ala	1	BS1 strong, BS2 strong, BP4 supp, BP6 moderate, BP7 supp	B	MYBPC3	LB	DCM
						c.1383C>T	synonymous	p.Ile461Ile	1	BS1 strong, BS2 strong, BP4 supp, BP7 supp	B		LB	DCM
						c.1384G>T	missense	p.Ala462Ser	1	PM2 strong, PP3 supp	VUS+		VUS	DCM	Same patient in Walsh et al.
						c.1714C>T	missense	p.Arg572Trp	1	BS1 strong, BS2 strong, PP3 supp	B		VUS	DCM	Same patient in Walsh et al.
						c.1930G>A	missense	p.Ala644Thr	1	BS1 strong, BS2 strong	B		VUS	DCM
						c.2003C>G	missense	p.Thr668Arg	1	BS1 strong, BS2 strong, BP4 supp	B	ACTC1	VUS	DCM	Same patient in Walsh et al.
						c.2161C>A	missense	p.Arg721Ser	1	BS1 strong, BS2 strong, PP3 supp	B		VUS	DCM
						c.2568G>A	synonymous	p.Pro856Pro	1	BS1 strong, BS2 strong, BP4 supp, BP7 supp	B		LB	DCM
						c.2676C>T	synonymous	p.Ser892Ser	1	BS1 strong, BS2 strong, BP4 supp, BP6 strong, BP7 supp	B		LB	DCM
	Akinrinade et al.	2015	26084686	Genetics and genotype-phenotype correlations in Finnish patients with dilated cardiomyopathy	Sequencing analysis of 101 cardiomyopathy genes	c.1484C>T	missense	p.Thr495Met	1	BS1 strong, BS2 strong, BP4 supp, PP5 supp	B		VUS	DCM
	Vrijenhoek et al.	2015	25626705	Next-generation sequencing-based genome diagnostics across clinical genetics centers: implementation choices and their effects	Retrospective comparative analysis	c.893G>A	missense	p.Arg298His	1	BS1 strong, BS2 strong	B		VUS	NA
	Xu et al.	2015	26573135	Investigation of Pathogenic Genes in Chinese sporadic Hypertrophic Cardiomyopathy Patients by Whole Exome Sequencing	Exome sequencing	c.2569G>C	missense	p.Asp857His	1	BS2 strong, PP3 supp	VUS	CMYA5	VUS/LP (combined effect)	HCM
	Chanavat et al.	2016	26688388	A Fast and Cost-Effective Molecular Diagnostic Tool for Genetic Diseases Involved in Sudden Cardiac Death	Sequencing analysis of 95 genes involved in sudden cardiac death	c.1002G>C	missense	p.Lys334Asn	1	PM2 supp, PP3 supp	VUS		LP	LVNC
						c.1918C>T	missense	p.Arg640Cys	1	PM2 supp, PP3 supp	VUS	PLN	VUS	DCM
	Cuenca et al.	2016	26899768	Genetic basis of familial dilated cardiomyopathy patients undergoing heart transplantation	Sequencing analysis of 126 genes related to cardiac conditions (59 associated with DCM)	c.26A>G	missense	p.Gln9Arg	1	BS1 strong, BS2 strong, BP4 supp	B		B	DCM
						c.1040C>T	missense	p.Thr347Met	1	BS1 strong, BS2 strong, PP3 supp	B		VUS	DCM
	Kostareva et al.	2016	27662471	Genetic Spectrum of Idiopathic Restrictive Cardiomyopathy Uncovered by Next-Generation Sequencing	Sequencing analysis of 108 genes implicated in cardiomyopathy and arrhythmia	c.523A>T	missense	p.Asn175Tyr	1	PM2, PP3	VUS		LP	RCM
	Burns et al.	2017	28790153	Multiple Gene Variants in Hypertrophic Cardiomyopathy in the Era of Next-Generation Sequencing	Sequencing analysis using different gene panels	c.983G>A	missense	p.Arg328Gln	1	BS2 strong	B		VUS	HCM
						c.1193G>A	missense	p.Arg398His	1	PM2 strong, PP3 supp	VUS+		VUS	HCM
						c.1369C>T	missense	p.Arg457Cys	1	PM2 supp, PP3 supp	VUS		VUS	HCM
						c.1748A>C	missense	p.Glu583Ala	1	BS2 strong, BP4 supp	LB		VUS	HCM
						c.1883A>G	missense	p.Glu628Gly	1	PM2 strong, PP3 supp	VUS+		VUS	HCM	Variant listed in Table 2
	Miszalski-Jamka et al.	2017	28798025	Novel Genetic Triggers and Genotype-Phenotype Correlations in Patients With Left Ventricular Noncompaction	Exome sequencing	c.893G>A	missense	p.Arg298His	3	BS1 strong, BS2 strong	B	MYH7	VUS/LP	LVNC
	Cirino et al.	2017	29030401	A Comparison of Whole Genome Sequencing to Multigene Panel Testing in Hypertrophic Cardiomyopathy Patients	Analysis using several sequencing approaches	c.1839+5G>C	intronic		1	PP3 moderate, PM2 moderate	VUS+		VUS	HCM
	Haskell et al.	2017	28611029	Whole Exome Sequencing Identifies Truncating Variants in Nuclear Envelope Genes in Patients With Cardiovascular Disease	Exome sequencing	c.2323C>T	missense	p.His775Tyr	1	BS1 strong, BS2 strong	B		VUS	DCM, HF
						c.2567C>T	missense	p.Pro856Leu	1	BS1 strong, BS2 strong, PP3 supp	B		VUS	DCM, HF	Same patient as in p.His755Tyr
	Higashi et al.	2017	28123168	Eccentric Left Ventricular Hypertrophy in Aortic Stenosis Caused by Unicuspid Aortic Valve	Case study	c.2113G>A	missense	p.Ala705Thr	1	PM2 supp	VUS	RYR2	LP	HCM
	Lin et al.	2017	29247119	Applying High-Resolution Variant Classification to Cardiac Arrhythmogenic Gene Testing in a Demographically Diverse Cohort of Sudden Unexplained Deaths	Sequencing analysis of 89 cardiac disease genes	c.556C>T	missense	p.Leu186Phe	1	BS1 strong, BS2 strong, BP4 supp	B		VUS	CASD
						c.1235C>T	missense	p.Thr412Met	1	BS1 strong, BS2 strong, BP4 supp	B		VUS	CASD
						c.1918C>T	missense	p.Arg640Cys	1	PM2 supp, PP3 supp	VUS		VUS	CASD
						c.2545G>A	missense	p.Glu849Lys	1	PM2 strong, PP3 supp	VUS+		VUS	CASD
	Neubauer et al.	2017	28074886	Post-mortem whole-exome analysis in a large sudden infant death syndrome cohort with a focus on cardiovascular and metabolic genetic diseases	Exome sequencing and analysis of 192 genes associated with cardiovascular or metabolic diseases	c.2671G>T	nonsense	p.Glu891*	1	PM2 strong, PVS1 moderate	LP	TRPM7	LP	SD
	Shanks et al.	2017	28986455	Genomic Triangulation and Coverage Analysis in Whole-Exome Sequencing-Based Molecular Autopsies	Exome sequencing	c.1771A>G	missense	p.Ile591Val	1	PM2 supp, BP4 supp	VUS	KCNJ5	VUS	SD
						c.2231C>T	missense	p.Thr744Met	1	BS1 strong, BS2 strong, BP4 supp	B	MYOM1	VUS	SD
	Walsh et al.	2017	27532257	Reassessment of Mendelian Gene Pathogenicity Using 7,855 Cardiomyopathy Cases and 60,706 Reference Samples	Retrospective analysis and sequencing analysis using different gene panels	c.58A>G	missense	p.Met20Val	1	PM2 supp	VUS		VUS	HCM
						c.274A>G	missense	p.Met92Val	1	PM2 strong, PP3 supp	VUS+		VUS	HCM
						c.690T>A	missense	p.Asp230Glu	1	BS1 strong, BS2 strong, PP3 supp	B		VUS	HCM
						c.979C>T	missense	p.Arg327Cys	1	BS2 strong, PP3 supp	VUS		VUS	HCM
						c.1714C>T	missense	p.Arg572Trp	1	BS1 strong, BS2 strong, PP3 supp	B		VUS	HCM
						c.1771A>G	missense	p.Ile591Val	1	PM2 supp, BP4 supp	VUS		VUS	HCM
						c.1958T>C	missense	p.Ile653Thr	1	PM2 strong, PP3 supp	VUS+		VUS	HCM
						c.130T>C	missense	p.Phe44Leu	1	PM2 strong, PP3 supp	VUS+		VUS	DCM
						c.556C>T	missense	p.Leu186Phe	1	BS1 strong, BS2 strong, BP4 supp	B		VUS	DCM
						c.2289C>G	missense	p.Asn763Lys	1	PM2 supp	VUS		VUS	DCM
						c.1057C>T	missense	p.Arg353Trp	1	BS1 strong, BS2 strong, PP3 supp	B		VUS	HCM
						c.1593G>A	nonsense	p.Trp531*	1	PVS1 very strong, PM2 strong	P		VUS/LP	HCM
						c.2386C>T	missense	p.Arg796Cys	1	PM2 supp, PP3 supp	VUS		VUS/LP	HCM
						c.343G>A	missense	p.Val115Met	1	PM2 strong, PP3 supp	VUS+		VUS/LP	DCM	Same patient in Pugh et al.
						c.736A>G	missense	p.Met246Val	1	PM2 strong, PP3 supp	VUS+		VUS/LP	DCM	Same patient in Pugh et al.
						c.1384G>T	missense	p.Ala462Ser	1	PM2 strong, PP3 supp	VUS+		VUS/LP	DCM	Same patient in Pugh et al.
						c.1714C>T	missense	p.Arg572Trp	1	BS1 strong, BS2 strong, PP3 supp	B		VUS/LP	DCM	Same patient in Pugh et al.
						c.2003C>G	missense	p.Thr668Arg	1	BS1 strong, BS2 strong, BP4 supp	B		VUS/LP	DCM	Same patient in Pugh et al.
	Lu et al.	2018	30165862	Molecular Analysis of Inherited Cardiomyopathy Using Next Generation Semiconductor Sequencing Technologies	Sequencing analysis of 64 cardiomyopathy genes	c.1342G>A	missense	p.Glu448Lys	1	PM2 strong, PP3 supp	VUS+		VUS	HCM
						c.1586A>G	missense	p.Asn529Ser	1	BS1 strong, BS2 strong	B		VUS	UCM
	Stępień-Wojno et al.	2018	30403391	Sudden Cardiac Arrest in Patients Without Overt Heart Disease: a Limited Value of Next Generation Sequencing	Sequencing analysis using a gene panel (4813 genes) or an exome	c.1741G>A	missense	p.Glu581Lys	1	PM2 strong, PP3 supp	VUS+		NA	SD
	van Waning et al.	2018	29447731	Genetics, Clinical Features, and Long-Term Outcome of Noncompaction Cardiomyopathy	Retrospective analysis and sequencing analysis using different gene panels	c.574C>T	nonsense	p.Arg192*	1	PVS1 moderate, PM2 moderate, PP5 supp	VUS+	SCN5A	LP	NCCM
						c.586delG	deletion	p.Asp196Thrfs*14	1	PVS1 moderate, PM2 strong	LP		LP	HCM
						c.909G>A	nonsense	p.Trp303*	1	PVS1 moderate, PM2 strong	LP		LP	NCCM
						c.2569G>C	missense	p.Asp857His	1	BS2 strong, PP3 supp	VUS		VUS	NCCM
	Verhagen et al.	2018	29988065	Lack of evidence for a causal role of CALR3 in monogenic cardiomyopathy	Retrospective analysis and sequencing analysis using different gene panels or exome sequencing	c.1342G>C	missense	p.Glu448Gln	1	PM2 strong, PP3 supp	VUS+		VUS	NA
	Bruel et al.	2019	31231135	Increased Diagnostic and New Genes Identification Outcome Using Research Reanalysis of Singleton Exome Sequencing	Reanalysis of singleton exome sequencing	c.155T>G	missense	p.Leu52Arg	1	PM2 strong, PP3 supp	VUS+		NA	Myopathy
	Fan et al.	2019	30630173	Whole-Exome Sequencing Identifies a Novel Mutation (p.L320R) of Alpha-Actinin 2 in a Chinese Family with Dilated Cardiomyopathy and Ventricular Tachycardia	Case report	c.959T>G	missense	p.Leu320Arg	1	PM2 strong, PP3 supp	VUS+		LP	DCM
	Marschall et al.	2019	31737537	Variant Panorama in 1,385 Index Patients and Sensitivity of Expanded Next-Generation Sequencing Panels in Arrhythmogenic Disorders	Sequencing analysis of 83 genes implicated in cardiac diseases	c.278G>A	missense	p.Arg93Gln	1	PP3 supp, BS2 strong	VUS		VUS	HCM
						c.1379A>G	missense	p.Gln460Arg	1	PM2 strong, PP3 supp	VUS+		VUS	HCM
						c.1864G>A	missense	p.Asp622Asn	1	PP3 supp, BS1 strong, BS2 strong	B		VUS	HCM
						c.2629G>T	missense	p.Gly877Cys	1	PM2 strong, BS2 strong	VUS		VUS	DCM
	Richard et al.	2019	30471092	Targeted panel sequencing in adult patients with left ventricular non-compaction reveals a large genetic heterogeneity	Sequencing analysis of 107 cardiomyopathy genes	c.2003C>G	missense	p.Thr668Arg	1	BS1 strong, BS2 strong, BP4 supp	B		VUS	LVNC
	Sahlin et al.	2019	30615648	Identification of putative pathogenic single nucleotide variants (SNVs) in genes associated with heart disease in 290 cases of stillbirth	Sequencing analysis of 70 genes associated with cardiac channelopathies and cardiomyopathies	c.893G>A	missense	p.Arg298His	1	BS1 strong, BS2 strong	B		VUS	SD
						c.1292C>T	missense	p.Ser431Leu	1	BS1 strong, BS2 strong	B		VUS	SD
						c.2058C>G	missense	p.Ile686Met	1	PM2 supp, BP4 supp	VUS		VUS	SD
	van Lint et al.	2019	30847666	Large Next-Generation Sequencing Gene Panels in Genetic Heart Disease: Yield of Pathogenic Variants and Variants of Unknown Significance	Sequencing analysis of genes implicated in cardiac diseases using multiple different gene panels	c.1159G>C	missense	p.Glu387Gln	2	PM2 strong, PP3 supp	VUS+		VUS	HCM and UCM
						c.1162T>A	missense	p.Trp388Arg	2	BS1 strong, BS2 strong, PP3 supp	B		VUS	HCM and NCCM
						c.1192C>T	missense	p.Arg398Cys	1	BS1 strong, BS2 strong, PP3 supp	B		VUS	UCM
						c.1423G>A	missense	p.Asp475Asn	2	BA1 very strong, BP6 strong	B		VUS	HCM and ARVC
						c.1541T>C	missense	p.Ile514Thr	1	PM2 strong, PP3 supp	VUS+		VUS	DCM
						c.1606A>G	missense	p.Met536Val	1	PM2 strong	VUS+		VUS	NCCM
						c.1646A>T	missense	p.Glu549Val	1	BS1 strong, BS2 strong, PP3 supp	B		VUS	HCM
						c.166G>A	missense	p.Gly56Ser	1	BS1 strong, BS2 strong, PP3 supp	B		VUS	HCM
						c.2368-1G>A	splicing		1	PVS1 moderate, PM2 strong	LP		VUS	UCM	Published as NM_001278344:c.1744-1G>A
						c.1918C>T	missense	p.Arg640Cys	1	PM2 supp, PP3 supp	VUS		VUS	UCM
						c.2552G>A	missense	p.Arg851His	1	BS1 strong, BS2 strong, PP3 supp	B		VUS	DCM	Published NM_001278344:c.1928G>A
						c.2051A>T	missense	p.Asn684Ile	1	PM2 supp, BP4 supp	VUS		VUS	HCM
						c.2569G>C	missense	p.Asn857His	1	BS2 strong, PP3 supp	VUS		VUS	UCM
						c.2669G>A	missense	p.Gly890Glu	1	PM2 strong, PP3 supp	VUS+		VUS	NCCM
						c.433delinsTT	indel	p.Asp145Leufs*5	1	PVS1 moderate, PM2 strong	LP		VUS	NCCM
						c.508A>G	missense	p.Asn170Asp	1	PM2 strong, PP3 supp	VUS+		VUS	UCM
						c.517A>G	missense	p.Ile173Val	1	BS1 strong, BS2 strong, BP4 supp	B		VUS	HCM
						c.1342G>C	missense	p.Glu448Gln	1	PM2 strong, PP3 supp	VUS+		VUS	HCM	Published as NM_001278344:c.718C>G
						c.794C>T	missense	p.Ala265Val	1	PM2 strong, PP3 supp	VUS+		VUS	DCM
						c.893G>A	missense	p.Arg298His	1	BS1 strong, BS2 strong	B		VUS	HCM
	Cronin et al.	2020	32405922	Inferolateral T wave inversion in athletes: phenotype-genotype correlation	Sequencing analysis of 133 cardiac genes	c.1058G>A	missense	p.Arg353Gln		PM2 supp, PP3 supp	VUS		VUS	Inferolateral T wave inversion
	Jaafar et al.	2015	26779504	Genetic profile of hypertrophic cardiomyopathy in Tunisia: Is it different?	Sequencing analysis of 12 cardiac-disease genes	c.1298C>T	missense	p.Ser433Leu	1	BS1 strong, BS2 strong, BP6 strong	B	TNNC1	VUS	HCM
	Jelin et al.	2020	31994743	The utility of exome sequencing for fetal pleural effusions	Exome sequencing	c.1235C>T	missense	p.Thr412Met hom	1	BS1 strong, BS2 strong, BP4 supp	B		VUS	fetal pleural effusions
	Lahrouchi et al.	2020	31534214	The Yield of Postmortem Genetic Testing in Sudden Death Cases with Structural Findings at Autopsy	Sequencing analysis of 77 genes implicated in primary electric disorders and cardiomyopathy	c.1630A>C	missense	p.Ile544Leu	1	PM2 strong	VUS+	SCN5A, MYBPC3	VUS	HCM
	Mazzarotto et al.	2020	31983221	Reevaluating the Genetic Contribution of Monogenic Dilated Cardiomyopathy {PMID:Mazzarotto:31983221}	Sequencing analysis of 56 genes implicated in DCM and retrospective study for variant burden analysis	c.646A>G	missense	p.Met216Val	1	BS2 strong	LB		NA	DCM
						c.899C>T	missense	p.Thr300Met	1	BS1 strong, BS2 strong, PP3 supp	B		NA	DCM
						c.2425G>A	missense	p.Val809Ile	1	BS1 strong, BS2 strong	B		NA	DCM
						c.1552C>T	missense	p.His518Tyr	1	BS1 strong, BS2 strong, BP4 supp	B		NA	DCM
						c.1433A>T	missense	p.Asn478Ile	1	BS1 strong, BS2 strong, BP4 supp, BP6 supp	B		NA	DCM
						c.2552G>A	missense	p.Arg851His	1	BS1 strong, BS2 strong, PP3 supp	B		NA	DCM
						c.1307A>C	missense	p.Glu436Ala	1	BS1 strong, BS2 strong	B		NA	DCM
						c.1295C>T	missense	p.Ala432Val	1	BS1 strong, BS2 strong, BP4 supp	B		NA	DCM
						c.690T>A	missense	p.Asp230Glu	1	BS1 strong, BS2 strong, PP3 supp	B		NA	DCM
						c.920G>A	missense	p.Arg307Gln	1	PM2 strong, PP3 supp	VUS+		NA	DCM
						c.959T>G	missense	p.Leu320Arg	1	PM2 strong, PP3 supp	VUS+		NA	DCM
						c.995C>A	missense	p.Pro332Gln	1	PM2 strong, PP3 supp	VUS+		NA	DCM
						c.2476G>A	missense	p.Asp826Asn	1	PM2 strong, PP3 supp	VUS+		NA	DCM
						c.1918C>T	missense	p.Arg640Cys	1	PM2 supp, PP3 supp	VUS		NA	Healthy control
						c.2629G>T	missense	p.Gly877Cys	1	PM2 strong, BS2 strong	VUS		NA	Healthy control
						c.1624A>G	missense	p.Met542Val	1	BS1 strong, BS2 strong	B		NA	Healthy control
						c.690T>A	missense	p.Asp230Glu	1	BS1 strong, BS2 strong, PP3 supp	B		NA	Healthy control
						c.1991C>G	missense	p.Ser664Cys	1	BS1 strong, BS2 strong	B		NA	Healthy control
						c.1500_1502del	deletion	p.Arg501del	1	PM2 strong, PP3 supp	VUS+		NA	Healthy control
						c.964G>A	missense	p.Asp322Asn	1	PM2 strong, PP3 supp	VUS+		NA	Healthy control
						c.2024T>C	missense	p.Met675Thr	1	PM2 strong, PP3 supp	VUS+		NA	Healthy control
						c.556C>T	missense	p.Leu186Phe	1	BS1 strong, BS2 strong, BP4 supp	B		NA	DCM	Same patient in Walsh et al.
						c.130T>C	missense	p.Phe44Leu	1	PM2 strong, PP3 supp	VUS+		NA	DCM	Same patient in Walsh et al.
						c.2289C>G	missense	p.Asn763Lys	1	PM2 supp	VUS		NA	DCM	Same patient in Walsh et al.
						c.2003C>G	missense	p.Thr668Arg	1	BS1 strong, BS2 strong, BP4 supp	B		NA	DCM	Same patient in Walsh et al. and Pugh et al.
						c.1714C>T	missense	p.Arg572Trp	1	BS1 strong, BS2 strong, PP3 supp	B		NA	DCM	Same patient in Walsh et al. and Pugh et al.
						c.1384G>T	missense	p.Ala462Ser	1	PM2 strong, PP3 supp	VUS+		NA	DCM	Same patient in Walsh et al. and Pugh et al.
						c.343G>A	missense	p.Val115Met	1	PM2 strong, PP3 supp	VUS+		NA	DCM	Same patient in Walsh et al. and Pugh et al.
						c.736A>G	missense	p.Met246Val	1	PM2 strong, PP3 supp	VUS+		NA	DCM	Same patient in Walsh et al. and Pugh et al.
						c.895C>T	missense	p.Arg299Cys	1	PM2 supp, PP3 supp	VUS		NA	DCM
						c.2602G>A	missense	p.Ala868Thr	1	BS1 strong, BS2 strong, BP4 supp	B		NA	DCM
	Micheu et al.	2020	33297573	Yield of Rare Variants Detected by Targeted Next-Generation Sequencing in a Cohort of Romanian Index Patients with Hypertrophic Cardiomyopathy	Sequencing analysis of 47 genes implicated in HCM	c.411C>A	synonymous	p.Ile137Ile	1	BP4 supp, BP7 supp	LB		LB (by Varsome prediction)	HCM
						c.973G>T	missense	p.Asp325Tyr	1	PM2 strong, PP3 supp	VUS+		VUS (by Varsome prediction)	HCM
	Narang et al.	2020	32906206	Frequency spectrum of rare and clinically relevant markers in multiethnic Indian populations (ClinIndb): A resource for genomic medicine in India	Analysis of variants from genome-wide genotyping data of 3132 Indian subjects (including patients with coronary artery disease)	c.1484C>T	missense	p.Thr495Met	1	BS1 strong, BS2 strong, BP4 supp, PP5 supp	B		VUS	NA
						c.1919G>A	missense	p.Arg640His	1	PM2 strong, PP3 supp	VUS+		LP	NA
						c.1864G>A	missense	p.Asp622Asn	1	PP3 supp, BS1 strong, BS2 strong	B		VUS	NA
						c.2161C>A	missense	p.Arg721Ser	1	BS1 strong, BS2 strong, PP3 supp	B		VUS	NA
	Robyns et al.	2020	31513939	Clinical and ECG Variables to Predict the Outcome of Genetic Testing in Hypertrophic Cardiomyopathy	Combination of different technics (including gene panel)	c.253C>T	missense	p.Pro85Ser	1	PM2 supp	VUS		VUS	HCM
						c.2386C>T	missense	p.Arg796Cys	1	PM2 supp, PP3 supp	VUS		VUS	HCM
	van Wijngaarden et al.	2020	32277046	Identification of Known and Unknown Genes Associated with Mitral Valve Prolapse Using an Exome Slice Methodology	Sequencing analysis of 522 genes implicated in cardiac and cardiovascular development and/or diseases	c.883G>T	nonsense	p.Glu295*	1	PVS1 moderate, PM2 strong	LP		VUS	MVP
	Verdonschot et al.	2020	32880476	Implications of Genetic Testing in Dilated Cardiomyopathy	Sequencing analysis of 48 genes implicated in DCM	c.1907A>G	missense	p.Glu636Gly	1	PM2 strong, PP3 supp	VUS+		VUS	DCM
						c.1484C>T	missense	p.Thr495Met	1	BS1 strong, BS2 strong, BP4 supp, PP5 supp	B	MYH6	VUS	DCM
	Burstein et al.	2021	32746448	Genetic Variant Burden and Adverse Outcomes in Pediatric Cardiomyopathy	Retrospective genetic variant burden analysis	c.2546A>G	missense	p.Glu849Gly	1	PM2 strong, PP3 supp	VUS		Uncertain significance	DCM
						c.2678A>G	missense	p.Asp893Gly	1	BS1 strong, BS2 strong, PP3 supp	B		Uncertain significance	HCM
						c.26A>G	missense	p.Gln9Arg	1	BS1 strong, BS2 strong, BP4 supp	B		Uncertain significance	DCM
						c.1305A>C	synonymous	p.Thr435Thr	1	BP4 supp, BP7 supp	B		Likely benign	DCM
	Chung et al.	2021	33658040	Effect of Sarcomere and Mitochondria-Related Mutations on Myocardial Fibrosis in Patients with Hypertrophic Cardiomyopathy	Sequencing analysis of 82 nuclear genes implicated in HCM	c.1343A>C	missense	p.Glu448Ala	1	PM2 strong, PP3 supp	VUS+	TNNI3 (LP)	VUS	HCM
						c.1040C>T	missense	p.Thr347Met	1	BS1 strong, BS2 strong, PP3 supp	B	TNNI3 (P)	VUS	HCM
	Mazzarotto et al.	2021	33500567	Systematic Large-Scale Assessment of the Genetic Architecture of Left Ventricular Noncompaction Reveals Diverse Etiologies	Rare variant association analysis	c.586delG	deletion	p.Asp196Thrfs*14	1	PVS1 moderate, PM2 strong	LP		Associated with LVNC	LVNC; History of HCM in family	Same patient in Van Waning et al.
						c.574C>T	nonsense	p.Arg192*	2	PVS1 moderate, PM2 moderate, PP5 supp	VUS+	SCN5A	Associated with LVNC	LVNC	Same patient in Van Waning et al.
						c.909G>A	nonsense	p.Trp303*	1	PVS1 moderate, PM2 strong	LP		Associated with LVNC	LVNC; History of LVNC in family	Same patient in Van Waning et al.
						c.1411C>G	missense	p.Leu471Val	1	PM2 supp, PP3 supp	VUS		NA	LVNC
						c.2003C>G	missense	p.Thr668Arg	1	BS1 strong, BS2 strong, BP4 supp	B		VUS	LVNC	Same patient in Richard et al.
	ARVC=Arrhythmogenic right ventricular cardiomyopathy, CASD=Cardiac arrhythmogenic sudden death, DCM=Dilated cardiomyopathy, HCM=Hypertrophic cardiomyopathy, HF=heart failure, LVNC=Left ventricular noncompaction, MVP=Mitral valve prolapse, NCCM=Noncompaction cardiomyopathy, RCM=Restrictive cardiomyopathy, SD=Sudden death, UCM = undefined cardiomyopathy, NA=Not available
	LP=likely pathogenic; VUS=variant of uncertain significance; VUS+=VUS with minor pathogenic evidence; LB=likely benign; B=benign; Supp=Supporting evidence; Red highlight=Variant found in multiple patients/studies
