# Supplementary material for: Mutation update for the ACTN2 gene
Source: Hum Mutat. 2022 Sep 27;43(12):1745–56. doi: 10.1002/humu.24470 (PMC10087778; doi:10.1002/humu.24470)
Supplement: Supplementary file 2 — Supporting information. [file HUMU-43-1745-s001.xlsx]

## Sheet: Sheet1
	Supplementary Table S2 - Large resequencing projects
	Variant	Effect	Protein exon	cDNA position (NM_001103.3)	Protein prediction	rsID	gnomAD frequence	gnomAD_popMAX	Zigosity	Varsome Interpretation	Patient	Notes
	chr1_236849999_A_G	missense_variant	1/21	c.26A>G	p.Gln9Arg	rs121434525	0.000722	ASJ:0.001815	het	B (BS1 strong, BS2 strong, BP4 supp)	Myopathy patient (segregation not performed) and Healthy individual	Supp. Table 1
	chr1_236881198_G_A	missense_variant	2/21	c.167G>A	p.Gly56Asp	rs779704744	3.978e-06	NFE:0.000008793	het	VUS+ (PM2 strong, PP3 supp)	Myopathy patient (segregation not performed)
	chr1_236881206_A_G	missense_variant	2/21	c.175A>G	p.Ile59Val	rs1412151385	3.98e-06	NFE:0.000008793	het	VUS+ (PM2 strong, PP3 supp)	Myopathy patient (segregation not performed)
	chr1_236881227_T_A	missense_variant	2/21	c.196T>A	p.Phe66Ile	.	.	.	het	VUS (PM2 supp, PP3 supp)	Healthy individual
	chr1_236881234_A_G	missense_variant	2/21	c.203A>G	p.Asn68Ser	.	.	.	het	VUS+ (PM2 strong, PP3 supp)	Healthy individual
	chr1_236882254_A_G	missense_variant	3/21	c.302A>G	p.Asn101Ser	.	.		hom	VUS+ (PM2 strong, PP3 supp)	Myopathy patient (segregation not performed)
	chr1_236882283_G_A	missense_variant	3/21	c.331G>A	p.Gly111Arg	rs148628141	5.657e-05	NFE:0.0001084	het	LP (PM2 strong, PP3 supp, PP5 supp, PS3 supp)	Myopathy patient (segregation not performed)	Table 2
	chr1_236883444_T_A	missense_variant	4/21	c.401T>A	p.Ile134Asn	.	.	.	het	VUS+ (PM2 strong, PP3 supp)	Myopathy patient (segregation not performed)
	chr1_236889280_G_C	missense_variant	5/21	c.496G>C	p.Ala166Pro	.	.	.	het	VUS+ (PM2 strong, PP3 supp)	Myopathy patient (segregation not performed)
	chr1_236891034_T_C	missense_variant	6/21	c.593T>C	p.Ile198Thr	.	.	.	het	VUS+ (PM2 strong, PP3 supp)	Myopathy patient (segregation not performed)
	chr1_236894603_T_G	missense_variant	7/21	c.686T>G	p.Leu229Trp	rs141793230	3.978e-06	NFE:0.000008797	het	VUS+ (PM2 strong, PP3 supp)	Complex phenotype patient (segregation not performed)
	chr1_236902618_G_A	missense_variant	10/21	c.893G>A	p.Arg298His	.	.	.	het	B (BS1 strong, BS2 strong)	Myopathy patient (segregation not performed)	Supp. Table 1
	chr1_236902645_G_A	missense_variant	10/21	c.920G>A	p.Arg307Gln	rs112882610	1.414e-05	AFR:0.00004008	het	VUS+ (PM2 strong, PP3 supp)	Myopathy patient (segregation not performed)	Supp. Table 1
	chr1_236902705_G_A	missense_variant	10/21	c.980G>A	p.Arg327His	rs554811924	7.95e-06	AFR:0.00006152	het	VUS+ (PM2 strong, PP3 supp)	Myopathy patient (segregation not performed)
	chr1_236902795_G_A	missense_variant	10/21	c.1070G>A	p.Arg357His	rs730880041	4.245e-05	NFE:0.0004379	het	B (BS1 strong, BS2 strong, BP4 supp)	Myopathy patient (segregation not performed)
	chr1_236902831_C_G	missense_variant	10/21	c.1106C>G	p.Ser369Trp	.	.	.	het	P (PM2 strong, PP3 strong)	Retinitis pigmentosa patient
	chr1_236902831_C_T	missense_variant	10/21	c.1106C>T	p.Ser369Leu	rs747400815	0.0001137	AMR:0.0005090	het	B (BS1 strong, BS2 strong, PP3 strong)	Healthy individual
	chr1_236906268_C_T	missense_variant	11/21	c.1180C>T	p.Arg394Trp	rs559395092	4.24e-05	NFE:0.00006968	het	B (BS2 strong, PP3 supp)	Myopathy patient (segregation not performed)
	chr1_236906320_C_T	missense_variant	11/21	c.1232C>T	p.Ser411Leu	rs748441967	3.977e-06	NFE:0.000008792	het	VUS (PM2 supp, BP4 supp)	Myopathy patient (segregation not performed)
	chr1_236906323_C_T	missense_variant	11/21	c.1235C>T	p.Thr412Met	rs139515659	0.0001061	AFR:0.0005208	het	B (BS1 strong, BS2 strong, BP4 supp)	Healthy individual	Supp. Table 1
	chr1_236906329_A_C	missense_variant	11/21	c.1241A>C	p.Glu414Ala	.	.	.	het	VUS+ (PM2 strong, PP3 supp)	Healthy individual
	chr1_236907968_C_T	missense_variant	12/21	c.1298C>T	p.Ser433Leu	.	.	.	het	B (BS1 strong, BS2 strong, BP6 strong)	Ocular albinism patient	Supp. Table 1
	chr1_236908054_G_T	missense_variant	12/21	c.1384G>T	p.Ala462Ser	rs376923220	7.98e-06	NFE:0.00001769	het	VUS+ (PM2 strong, PP3 supp)	Myopathy patient (segregation not performed)	Supp. Table 1
	chr1_236910986_G_A	missense_variant	13/21	c.1426G>A	p.Ala476Thr	rs142943120	0.000492	ASJ:0.005129	het	B (BS1 strong, BS2 strong, BP4 supp)	Myopathy patient (segregation not performed)
	chr1_236911004_C_T	missense_variant	13/21	c.1444C>T	p.Arg482Trp	rs199604590	6.364e-05	NFE:0.0001143	het	B (BS1 strong, BS2 strong, PP3 supp)	Myopathy patient (segregation not performed)
	chr1_236911028_T_C	missense_variant	13/21	c.1468T>C	p.Trp490Arg	.	.	.	het	VUS+ (PM2 strong, PP3 supp)	Myopathy patient (segregation not performed)
	chr1_236911034_C_T	nonsense	13/21	c.1474C>T	p.Arg492*	.	.	.	het	VUS+ (PVS1 moderate, PM2 moderate)	Retinitis pigmentosa patient
	chr1_236911044_C_T	missense_variant	13/21	c.1484C>T	p.Thr495Met	rs200248944	0.0002759	OTH:0.0005537	het	B (BS1 strong, BS2 strong, BP4 supp, PP5 supp)	Myopathy patient (segregation not performed)	Supp. Table 1
	chr1_236912446_C_A	missense_variant	14/21	c.1538C>A	p.Thr513Asn	.	.	.	het	VUS+ (PM2 strong, PP3 supp)	Cardiomyopathy patient (segregation not performed)
	chr1_236912460_C_T	missense_variant	14/21	c.1552C>T	p.His518Tyr	rs573836993	5.568e-05	EAS:0.0007611	het	B (BS1 strong, BS2 strong, BP4 supp)	Myopathy patient (segregation not performed)	Supp. Table 1
	chr1_236914804_C_T	missense_variant	15/21	c.1691C>T	p.Thr564Met	rs876661341	1.77e-05	SAS:0.00009799	het	VUS+ (PM2 strong, PP3 supp)	Healthy individual
	chr1_236914821_G_A	missense_variant	15/21	c.1708G>A	p.Gly570Arg	rs373132971	4.77e-05	SAS:0.0002613	het	B (BS1 strong, BS2 strong, BP4 supp)	Myopathy patient (segregation not performed)
	chr1_236914902_A_C	missense_variant	15/21	c.1789A>C	p.Asn597His	rs1262131275	7.96e-06	OTH:0.0001630	het	VUS+ (PM2 strong, PP3 supp)	Healthy individual
	chr1_236914935_C_T	missense_variant	15/21	c.1822C>T	p.Arg608Trp	.	.	.	het	VUS (PM2 supp)	Retinitis pigmentosa patient
	chr1_236914936_G_A	missense_variant	15/21	c.1823G>A	p.Arg608Gln	rs529944004	6.724e-05	OTH:0.0002770	het	B (BS1 strong, BS2 strong, BP4 supp)	Myopathy patient (segregation not performed) and complex phenotype patient (segregation not performed)
	chr1_236917245_A_T	splicing	int15	c.1840-2A>T	?	.	.	.	het	VUS+ (PVS1 moderate, PM2 strong)	Myopathy patient (segregation not performed)
	chr1_236917298_C_T	missense_variant	16/21	c.1891C>T	p.Arg631Cys	rs1446087607	7.074e-06	EAS:0.00005014	het	VUS (PM2 supp, PP3 supp)	Healthy individuals
	chr1_236917326_G_A	missense_variant	16/21	c.1919G>A	p.Arg640His	rs772909106	7.96e-06	SAS:0.0002613	het	VUS (PM2 supp, PP3 supp)	Myopathy patients (segregation not performed)	Supp. Table 1
	chr1_236917337_G_A	missense_variant	16/21	c.1930G>A	p.Ala644Thr	rs146164600	0.0001629	NFE:0.0003101	het	B (BS1 strong, BS2 strong)	Myopathy patient (segregation not performed) and patient with complex phenotype with cardiomyopathy (segregation not performed)	Supp. Table 1
	chr1_236918323_T_C	missense_variant	17/21	c.1979T>C	p.Ile660Thr	.	.		het	VUS+ (PM2 strong, PP3 supp)	Myopathy patient (segregation not performed)
	chr1_236918491_C_T	missense_variant	17/21	c.2147C>T	p.Thr716Met	rs193922635	0.005708	ASJ:0.005708	het	B (BS1 strong, BS2 strong, PP3 supp)	Two myopathy patients (segregation not performed)
	chr1_236920871_C_T	missense_variant	18/21	c.2240C>T	p.Ala747Val	.	.	.	het	VUS+ (PM2 strong, PP3 supp)	Myopathy patient (segregation not performed)
	chr1_236920875_G_C	missense_variant	15/21	c.2244G>C	p.Lys748Asn	.	.	.	het	VUS (PM2 supp, PP3 supp)	Retinitis pigmentosa patient
	chr1_236924349_T_A	missense_variant	20/21	c.2402T>A	p.Val801Glu	.	.		het	VUS+ (PM2 strong, PP3 supp)	Myopathy patient (segregation not performed)
	chr1_236924372_G_A	missense_variant	20/21	c.2425G>A	p.Val809Ile	rs551605384	5.303e-05	EAS:0.0005513	het	B (BS1 strong, BS2 strong)	Healthy individual	Supp. Table 1
	chr1_236925786_G_A	missense_variant	21/21	c.2552G>A	p.Arg851His	rs201335965	4.6e-05	SAS:0.0001633	het	B (BS1 strong, BS2 strong, PP3 supp)	Myopathy patient (segregation not performed)	Supp. Table 1
	chr1_236925807_A_C	missense_variant	21/21	c.2573A>C	p.Gln858Pro	rs769940120	7.961e-06	AFR:0.00006156	het	VUS+ (PM2 strong, PP3 supp)	Myopathy patient (segregation not performed)
	chr1_236925828_G_C	missense_variant	21/21	c.2594G>C	p.Arg865Thr	rs752937110	7.96e-06	NFE:0.00001761	het	VUS+ (PM2 strong, PP3 supp)	Myopathy patient (segregation not performed)
	chr1_236925836_G_A	missense_variant	21/21	c.2602G>A	p.Ala868Thr	rs143150260	4.599e-05	AFR:0.0001203	het	B (BS1 strong, BS2 strong, BP4 supp)	Healthy individual/myopathy patient (segregation not performed)	Supp. Table 1
	LP=Likely pathogenic; VUS=Variant of uncertain significance; VUS+=VUS with minor pathogenic evidence; B=benign; Supp=Supporting evidence
